# Supplementary material for: Efficient CRISPR editing with a hypercompact Cas12f1 and engineered guide RNAs delivered by adeno-associated virus
Source: Nat Biotechnol. 2021 Sep 2;40(1):94–102. doi: 10.1038/s41587-021-01009-z (PMC8763643; doi:10.1038/s41587-021-01009-z)
Supplement: Supplementary file 3 — Target information used in indel efficiency tests. [file 41587_2021_1009_MOESM3_ESM.xlsx]

## Sheet: total
Supplementary Table 1. Target information used in indel efficiency tests
Target Name	Gene Name	Target sequence	Chr.	Locationa	Figure No
Target_1	Intergene	TTTGCACACACACAGTGGGCTACC	chr3	120228353	1b-1g, Ext.1b-1e, Ext.2a-2c, Ext.3a-3d, Ext.7b, 7c
Target_2	KRT1	TTTGCATCCCCAGGACACACACAC	chr12	52679076	1c-1e, Ext.2c, Ext 3a, Ext.7b
Target_3	Intergene	TTTAAGAACACATACCCCTGGGCC	chr5	171540057	1c-1e, 3b, 3c, Ext.1e, Ext.2c
Target_a	PGBD2	TTTGACTCAGCAATCCTATTACTG	chr1	248902470	2g,2h
		TTTATATTCCTGTGGGTATATGCC
Target_b	LINC02045	TTTAAGAGGTGATTAGGTCATGGC	chr3	148270685
		TTTAATCCATTCATGAGGGTGGTG
Target_c	Intergene	TTTAGCTCAAATCTGTACTACTAA	chr3	175897710
		TTTATTATTATAGTGTGTACTTGA
Target_d	LOC105379078	TTTATGTCCTCATAGCTTACCTTC	chr5	91689633
		TTTAATTGTATGTTCTCACTCATA
Target_e	LOC100133077	TTTGGGTCTGTGGCTGTTGGGCTG	chr9	137891128
		TTTAGAGCCCATCTCAGATCCCTG
Target_f	CNTN5	TTTACCAGTGAAGATATAACATTA	chr11	100207471
		TTTAGTGAGGCTTCTTAAGATGTC
Target_g	HEPHL1	TTTGCTGCTGGTAACAAGGTCATA	chr11	94033294
		TTTAGATCTGAGACCCAGCTGCTC
Target_h	CFAP97D2	TTTGTCCTTGACCACGGCATCAGC	chr13	114162274
		TTTAAGTGGGAATAATATAGTTCC
Target_i	Intergene	TTTGAAGACATCTTGCTGTCAGAC	chr13	105892482
		TTTGTGTATAATTATTCAGAGTAG
Target_j	TAOK1	TTTGGCATCAAGTTAACATCACAC	chr17	29544381
		TTTAGCACTGAGGCTTGAGACTTG
aListed information is based on the Genome Reference Consortium Human Build 38 patch release 11 (GRCh38.p11).
