# Supplementary material for: Efficient CRISPR editing with a hypercompact Cas12f1 and engineered guide RNAs delivered by adeno-associated virus
Source: Nat Biotechnol. 2021 Sep 2;40(1):94–102. doi: 10.1038/s41587-021-01009-z (PMC8763643; doi:10.1038/s41587-021-01009-z)
Supplement: Supplementary file 4 — Target information on a large-scale validation for SpCas9, AsCas12a and Cas12f. [file 41587_2021_1009_MOESM4_ESM.xlsx]

## Sheet: total
Supplementary Table 2. Target information on a large-scale validation for SpCas9, AsCas12a, and Cas12f
Target No.	Chr.	Location	Gene name	Protospacer sequence	Strand	Type
1	5	359923	AHRR	CCTTAATAAAGTATAACTTC	negative	intron
2	14	20457546	APEX1	AAGAAGGAATGGTAGTTGAG	negative	exon
3	22	17678603	BCL2L13	ATTTCCAAGTCAACCTTATG	negative	intron
4	11	3042164	CARS	CAACAGCCTCACCAGGAACA	negative	exon
5	5	202864	CCDC127	GGCAAGGGTCTTGATGCATC	positive	exon
6	1	25281171	CLIC4	CCCTGGCTACCTCCCCTACC	positive	exon
7	3	99413340	COL8A1-1	GATTCATTCTCAGTGCCATG	positive	intron
8	3	99413482	COL8A1-2	AGGCAATTGCAACCACTGAA	positive	intron
9	2	72933802	EMX1	TACTTTGTCCTCCGGTTCTG	negative	exon
10	11	22625348	FANCF-1	GGTTCTCTCTATAGCCATTG	positive	exon
11	11	22625011	FANCF-2	ACTTTAGTGACTAGCCGCCA	negative	exon
12	16	31193648	FUS-1	GTGGGTAGGTCCAGTTTGGG	positive	exon
13	16	31193383	FUS-2	ACAAAGAAACCAGCAGTGGC	negative	exon
14	22	16994935	GAB4	CCTGGTGGCTGAGACCAGGG	negative	exon
15	4	888530	GAK	CAGAGTCCCGGGAACAAGCC	positive	intron
16	11	5225683	HBB	CCAAAGTGATGGGCCAGCAC	positive	exon
17	9	112718012	INIP	AGAGCAGCGATTGTAAGGAG	negative	exon
18	5	102556075	intergenic-01	GAAATATGACTGGAAGTAAA	negative	intergenic
19	5	102556078	intergenic-02	CTTCCAGTCATATTTCTAAA	positive	intergenic
20	5	152068990	intergenic-03	CCCTTATTACAATCCTGTGG	positive	intergenic
21	5	152068994	intergenic-04	CCCCCACAGGATTGTAATAA	negative	intergenic
22	1	88052746	intergenic-05	ATCTCCATAACAATCTTTGG	positive	intergenic
23	1	88052777	intergenic-06	CTATCCCCATTTTACAGATG	positive	intergenic
24	3	157350012	intergenic-07	CTGAGATTTGCGAAGAGTTA	negative	intergenic
25	3	157350043	intergenic-08	ATTAAATAGAGTCTTTTGAA	negative	intergenic
26	3	128213929	intergenic-09	ATATTAATTGCAAGTTTGGG	negative	intergenic
27	3	128213984	intergenic-10	GGCCAAGTGCGAAGTCAGAG	negative	intergenic
28	4	3634902	intergenic-11	GGGGTGAACACCCAAGATCC	negative	intergenic
29	4	3634954	intergenic-12	GGGTGGGCTCCTGGCAGGGC	negative	intergenic
30	6	254091	intergenic-13	AGAAGCATGCAAAACCGGCA	positive	intergenic
31	6	254343	intergenic-14	AAGAGGGGAGGTTGACTTTG	positive	intergenic
32	5	97245470	intergenic-15	GTCAAATAAAGAAAAATACG	positive	intergenic
33	20	156154	intergenic-16	ATGCATCTCAGTGGTTAACA	positive	intergenic
34	4	54520460	intergenic-17	CATACAGGGCTCTGTACCCA	negative	intergenic
35	4	54520536	intergenic-18	CAAAGACACTCACCCTGTTG	positive	intergenic
36	5	170399606	intergenic-19	AGAACACATACCCCTGGGCC	negative	intergenic
37	5	170399701	intergenic-20	ATAATAAAAGTATTTCCTCA	negative	intergenic
38	17	1919439	intergenic-21	AGCCGTGGTCAGTGAGAGGC	positive	intergenic
39	17	1919532	intergenic-22	GAGCTCATTAGCTTGGGGAG	positive	intergenic
40	9	7742784	intergenic-23	GAAAATAACTAAACTTCCCA	negative	intergenic
41	15	25637364	intergenic-24	AATTCTTTAAGTAATTTAAG	negative	intergenic
42	9	7742966	intergenic-25	CTTAGTAGTCTCAGAACCAA	positive	intergenic
43	15	25637516	intergenic-26	AAAGGAGCACAAGTACAAAC	positive	intergenic
44	18	561716	intergenic-27	AATGATGCAGTAATCGTGTA	positive	intergenic
45	5	136515295	intergenic-28	ATAAAAGGAACTATTTACAA	positive	intergenic
46	2	23847019	KLHL29	GAGAGACCGCTCAGGCTGGA	negative	intron
47	14	28794781	LINC01551-1	ATTTTGAAGTGACCGTACGA	negative	exon
48	14	28794751	LINC01551-2	ATAATACACTCTTTACACTG	negative	exon
49	19	58005513	LOC100128398-1	AAGAGTTATTGTCAATAGAA	negative	exon
50	19	58005993	LOC100128398-2	CAAAGAAATGTACTGCCTTA	negative	exon
51	17	943127	LOC100130876	AAATAACCGTCGGTTTCTTA	negative	exon
52	3	114911114	LOC101926886	CAAACAAAATAATTGGCTCA	negative	intron
53	12	674075	LOC105369597	GCCATGGTGAAGGTGAAATC	negative	exon
54	14	19916429	LOC105370393-1	GCAGTACACCTGAGGGAACA	negative	intron
55	14	19916499	LOC105370393-2	AAGAAAGCTACAGGAAAGCA	negative	intron
56	4	42789433	LOC105374431	CTTTAAAATGAGGTACTAGG	negative	intron
57	7	1596749	LOC105375122	CCAACCAGGTACCCTGTGCC	negative	exon
58	1	61097826	LOC105378763	ATTGAAACATATACGTGGTA	negative	exon
59	13	19073987	LOC107984132	GGAAAGCGCAGAAAAGTAAA	negative	exon
60	3	36995716	MLH1-1	AGGGAATGAAAGTGAAGATG	negative	intron
61	3	36995868	MLH1-2	GATCAATTTACATCAAACTA	negative	intron
62	21	25603838	MRPL39	ATTTCACAGGACTTTGTTAA	negative	exon
63	3	27160152	NEK10-1	AGACAAGCTGTCTTCCTTCA	negative	intron
64	3	27160372	NEK10-2	ATCTGAAGATCATTGAAACA	negative	intron
65	3	173963498	NLGN1	GTCTAATAGAAATATAGTAC	negative	exon
66	2	32383384	NLRC4-1	GAGGGAGACACAAGTTGATA	negative	intron
67	2	32383454	NLRC4-2	GTCTCAGTCTTCCTTGTGGG	negative	intron
68	3	131069719	NUDT16-1	GGGGTAGAGGTACTCTACAG	negative	exon
69	3	131069756	NUDT16-2	GGGGTAGAGGTAGTCTACAG	negative	exon
70	14	20117733	OR4K17	ACAAGTTCAGAATCACCTTA	negative	exon
71	11	3087968	OSBPL5	GCATTAAGGCCAGCGCTGGG	negative	exon
72	17	3669779	P2RX5-TAX1BP3	CACATAGGCCATTCAGAAAC	negative	exon
73	19	627446	POLRMT-1	GAAACTGCCCCAAAACCGGC	negative	intron
74	19	627491	POLRMT-2	AGGACTATGTGTGGCCAGTG	negative	intron
75	15	24987466	PWAR5	AACAAATCACTGACTAACCA	negative	exon
76	12	97515285	RMST	ATAATGCCTTTTAGGTGATA	negative	intron
77	17	292463	RPH3AL-1	ATTTTCAAAACAGCCCTATG	negative	intron
78	17	292509	RPH3AL-2	CACAAGGGATCTGAGACTTG	negative	intron
79	20	964362	RSPO4-1	ACTCATACATCACCTCCTCC	negative	intron
80	20	964345	RSPO4-2	AAGGAAAGGCTTCCTGGAGG	negative	intron
81	1	25684228	RSRP1-1	ATATAGGATTTAGAAACCAA	negative	exon
82	1	25684090	RSRP1-2	GCTCTAATGTAAGTATATCC	negative	exon
83	7	72574897	TYW1B	GATCCGATGCAATTTTGGGA	negative	exon
84	7	1233674	UNCX	CCTGAACTCGGGACTCGACC	negative	exon
85	12	909294	WNK1	GAACCCAGTGAAAAATACCA	negative	exon
86	13	20002951	ZMYM2	GTAGGCTGCTGTTGGACAGA	negative	exon
87	12	133140444	ZNF10-1	AATAAGTCTTACCACGTGTC	negative	intron
88	12	133140502	ZNF10-2	ATTCCCACAATAACCCTATG	negative	intron
