# Supplementary material for: Efficient CRISPR editing with a hypercompact Cas12f1 and engineered guide RNAs delivered by adeno-associated virus
Source: Nat Biotechnol. 2021 Sep 2;40(1):94–102. doi: 10.1038/s41587-021-01009-z (PMC8763643; doi:10.1038/s41587-021-01009-z)
Supplement: Supplementary file 5 — Lists of off-target sites for Cas12a and Cas12f. [file 41587_2021_1009_MOESM5_ESM.xlsx]

## Sheet: OFFinder
Supplementary Table 3. Lists of off-target sites for Cas12a and Cas12f
Potential off-targets mined from Cas-OFFinder
On-target: [TTTA]CACATAGGCCATTCAGAAACGGG (P2RX5-TAX1BP3)
Target ID	Chromosome	Location	Sequence		Bulge	Mismatch
OF01	Chr20	53228715	[TTTG]CAtATgGGtCATTCAGAAAC	TTTGCAtATgGGtCATTCAGAAACagt	0	3
OF02	Chr12	86410510	[TTTA]CACATAGGCCtTTgAGAAAg	TTTACACATAGGCCtTTgAGAAAgaat	0	3
OF03	Chr12	93516289	[TTTC]CACAcAGGCCtTTCAGcAAC	TTTCCACAcAGGCCtTTCAGcAACatc	0	3
OF04	Chr12	104083788	[TTTA]CACAgAtGCCATTCAGAtAC	TTTACACAgAtGCCATTCAGAtACaag	0	3
OF05	Chr4	54875069	[TTTA]CACATAGGtCATTCAcAAAt	TTTACACATAGGtCATTCAcAAAtcta	0	3
OF06	Chr4	126611376	[TTTG]CAgATAGtCCtTTCAGAAAC	TTTGCAgATAGtCCtTTCAGAAACact	0	3
OF07	Chr4	150236067	[TTTA]CACATAGGCtATTCAaAAtC	TTTACACATAGGCtATTCAaAAtCaag	0	3
OF08	Chr4	175868647	[TTTA]CcCAaAaGCCATTCAGAAAC	TTTACcCAaAaGCCATTCAGAAACaag	0	3
OF09	Chr16	24874862	[TTTC]CACATgGcCCATaCAGAAAC	TTTCCACATgGcCCATaCAGAAACtgt	0	3
OF10	ChrX	78933056	[TTTA]CtCAaAGGCCATTCAGgAAC	TTTACtCAaAGGCCATTCAGgAACagc	0	3
On-target: [TTTA]CCCTGGCTACCTCCCCTACC (CLIC4)
Target ID	Chromosome	Location	Sequence		Bulge	Mismatch
OF01	Chr1	36599531	[TTTG]CCCTGGCTcCCTCaCCcACC	TTTGCCCTGGCTcCCTCaCCcACCttg	0	3
OF02	Chr4	166485553	[TTTA]CCCTGGCaAtCTCCtCTACC	TTTACCCTGGCaAtCTCCtCTACCtct	0	3
OF03	Chr9	21661876	[TTTC]CCCTttCTtCCTCCCCTACC	TTTCCCCTttCTtCCTCCCCTACCtgc	0	3
OF04	ChrX	48369508	[TTTG]CCCTGGCTACgcCCtCTACC	TTTGCCCTGGCTACgcCCtCTACCcag	0	3
OF05	Chr6	21913462	[TTTA]CCCTGaCggCCTCCCCTACC	TTTACCCTGaCggCCTCCCCTACCctc	0	3
OF06	Chr6	58084962	[TTTC]CCCTGGCTcCCTCCCCTgaC	TTTCCCCTGGCTcCCTCCCCTgaCtac	0	3
OF07	Chr6	149902998	[TTTA]CCCTGtCTACCTCaCCTcCC	TTTACCCTGtCTACCTCaCCTcCCtta	0	3
OF08	Chr11	94683067	[TTTC]CCtaGGCTgCCTCCCCTACC	TTTCCCtaGGCTgCCTCCCCTACCctt	0	3
On-target: [TTTA]GAGGGAGACACAAGTTGATA (NLRC4)
Target ID	Chromosome	Location	Sequence		Bulge	Mismatch
OF01	Chr8	99163164	[TTTG]GAGGGAGACACggGTTGgTA	TTTGGAGGGAGACACggGTTGgTAgta	0	3
OF02	Chr1	221819608	[TTTA]GAGGGAGACAgAtGTgGATA	TTTAGAGGGAGACAgAtGTgGATAtga	0	3
OF03	Chr6	106556149	[TTTG]GAGGGAGAgACAgGTTGgTA	TTTGGAGGGAGAgACAgGTTGgTAaag	0	3
OF04	Chr10	67812672	[TTTG]GAGaGAGACAgAAGTTGAaA	TTTGGAGaGAGACAgAAGTTGAaAttt	0	3
OF05	Chr3	177724635	[TTTC]cAGaGAGACACAAGaTGATA	TTTCcAGaGAGACACAAGaTGATAata	0	3
On-target: [TTTA]AGAACACATACCCCTGGGCC (Intergene)
Target ID	Chromosome	Location	Sequence		Bulge	Mismatch
OF01	Chr10	16056485	[TTTC]AGAACAgATAgCCCTGGaCC	TTTCAGAACAgATAgCCCTGGaCCcat	0	3
OF02	Chr13	53300295	[TTTA]AGAACACAgACgCCTGGGtC	TTTAAGAACACAgACgCCTGGGtCcct	0	3
OF03	Chr13	78874779	[TTTA]AGAACACcTACCCaTGGGaC	TTTAAGAACACcTACCCaTGGGaCaga	0	3
OF04	Chr3	101810344	[TTTA]AGAACACATACtCCgGtGCC	TTTAAGAACACATACtCCgGtGCCaac	0	3
Lists of validated off-target sites
On-target: [TTTG]GGGACGGGGAGAAGGAAAAG (PRKCH)
Target ID	Chromosome	Location	Sequence		Bulge	Mismatch
OF1	chr01	84350190	[TTTG]GGGAgGGGGAGAAaGAAgAa		0	4
OF2	chr05	113223648	[TTTG]GGGAaaGGGAGAgGGAgAAG		0	4
OF3	chr07	38336566	[TTTT]GGGgCaGGGgGAAGGAAgAG		0	4
OF4	chr20	24795934	[TTTA]GaGtgGGGaAGAAGGAAAAG		0	4
On-target: [TTTG]TCCTCCGGTTCTGGAACCAC (EMX1)
Target ID	Chromosome	Location	Sequence		Bulge	Mismatch
OF1	Chr10	66943730	[TTTA]TggTggGGTTCTGGAACCAa		0	5
OF2	Chr10	101134347	[TTTG]TCCgCCGGTTCTGGAACCAg		0	2
OF3	Chr11	94018187	[TTTA]TCaTggtGgTCTGGAACCAC		0	5
OF4	Chr14	47624573	[TTTA]TatTCaGGTTCTGGAACCAa		0	4
