# Supplementary material for: Efficient CRISPR editing with a hypercompact Cas12f1 and engineered guide RNAs delivered by adeno-associated virus
Source: Nat Biotechnol. 2021 Sep 2;40(1):94–102. doi: 10.1038/s41587-021-01009-z (PMC8763643; doi:10.1038/s41587-021-01009-z)
Supplement: Supplementary file 6 — Potential off-target sites identified by Digenome-seq analysis. [file 41587_2021_1009_MOESM6_ESM.xlsx]

## Sheet: Sheet1
Supplementary Table 4. Potential off-target sites identified by Digenome-seq analysis
On-target: [TTTG]GGGTGATCAGACCCAACAGC (RPL32P3)
AsCas12a			geCas12f
Chromosome	Location	Cleavage score	Chromosome	Location	Cleavage score
chr01	6561855	1.30043	chr01	54808991	6.40209
chr01	30482134	1.0886	chr01	62183479	1.94052
chr01	54808991	5.58511	chr01	125179491	2.61422
chr01	92085844	1.74968	chr01	205858152	6.30005
chr01	113591225	5.0979	chr01	206616857	2.44444
chr01	125179491	3.18515	chr02	88944274	3.68301
chr01	225791198	1.53672	chr02	90384297	2.16804
chr01	225800813	1.47876	chr02	110270429	1.35338
chr01	239680297	3.96667	chr02	135565819	2.51087
chr02	90384297	1.91817	chr03	80766102	1.2963
chr02	188308074	1.02632	chr03	159022530	1.12188
chr03	75812021	1.72679	chr05	31393916	3.55
chr03	80766102	1.59012	chr05	31398628	2.65179
chr03	109693301	1.2803	chr05	49601998	1.4712
chr04	123415714	2.50156	chr05	49658186	2.07699
chr05	31398618	1.55466	chr05	49658329	4.58997
chr05	32672029	1.84424	chr05	49667245	4.24255
chr05	49601998	1.07114	chr05	88380697	1.76381
chr05	49658186	1.81969	chr05	147016559	1.33333
chr05	49658329	4.73651	chr06	33355562	5.64912
chr05	49667245	3.12128	chr06	38711330	1.09926
chr05	147016559	1.14545	chr06	78858721	2.76923
chr05	178742183	1.54438	chr06	125910982	3.05529
chr06	25982558	1.0617	chr06	134600844	1.23575
chr06	38113349	0.996326	chr06	166344960	1.32056
chr06	125910973	2.40878	chr07	138339511	1.34249
chr06	139923899	1.4375	chr07	149613025	2.51613
chr06	158405301	1.55273	chr08	16499895	3.18182
chr07	83540517	1.27692	chr08	60494047	1.02167
chr07	136264420	1.46563	chr08	108739846	6.5
chr07	138339520	2.31679	chr09	22230819	2.7
chr10	374031	1.67781	chr09	120498312	1.9348
chr10	53882451	1.10572	chr10	53882442	2.30114
chr10	80109073	1.44939	chr11	7013724	2.2
chr10	107919671	1.56928	chr11	82643728	1.16855
chr11	121236910	1.07559	chr13	61863015	1.01609
chr12	48507404	1.65714	chr14	43430313	1.6
chr13	61863006	2.85438	chr15	62269611	1.6
chr13	64704363	0.976531	chr15	75117246	1.38088
chr13	67134430	1.98201	chr15	76263298	2.71377
chr13	93044760	1.79038	chr15	78621859	2.09418
chr16	11836314	0.963158	chr16	34573114	1.91073
chr16	20663523	1.02083	chr16	34583227	2.25354
chr16	34573114	2.6	chr16	34587084	1.33934
chr16	34583227	2.91955	chr16	34593410	1.21814
chr16	34587084	1.39	chr16	46383305	1.89649
chr16	34593490	2.42235	chr16	46395300	2.53998
chr16	46395300	1.41317	chr16	46398492	1.01631
chr17	15823636	1.32605	chr17	26885684	11.0374
chr17	26885684	8.72706	chr17	75030494	1.53927
chr18	108644	8.45823	chr18	108644	8.5863
chr18	110084	1.74339	chr18	110084	2.33819
chr19	53443363	1.95502	chr22	12204128	1.3693
chr20	63402704	1.44103	chr22	30679616	4.81481
chr22	12204119	3.97219	chrX	101189565	2.89069
chr22	30679607	0.987022	chrX	118300426	1.0648
chrX	75477359	1.5	chrX	119034249	1.19033
On-target: [TTTA]CCCTGGCTACCTCCCCTACC (CLIC4)
AsCas12a			geCas12f
Chromosome	Location	Cleavage score	Chromosome	Location	Cleavage score
chr01	73549543	1.15702	chr01	125179486	10.9088
chr01	77472788	1.4026	chr01	125182784	1.17375
chr01	103938232	1.02268	chr01	187497598	1.25217
chr01	110310154	6.04196	chr02	90384294	1.50459
chr01	125177525	1.90845	chr02	133504333	20.2759
chr01	226227772	1.62547	chr03	93470493	1.56819
chr01	232312113	2.69433	chr03	93470511	1.44862
chr02	18104449	1.19616	chr03	93470543	1.00044
chr02	31821092	2.43289	chr03	93470558	2.01951
chr03	93470484	2.16994	chr03	93470600	2.54422
chr03	93470504	1.10303	chr03	93470648	1.6441
chr03	93470539	1.34604	chr03	93470686	1.28653
chr03	93470556	1.22884	chr04	91014951	4.49198
chr03	93470600	1.04818	chr04	154850282	10
chr03	93470693	1.29465	chr04	190179796	1.0966
chr03	98399220	1.61538	chr05	49602790	1.42933
chr03	101857186	1.22449	chr05	49658329	5.2501
chr03	103749899	1.1583	chr05	49658624	3.80074
chr04	827661	2.00893	chr05	49661663	1.23678
chr04	49709826	1.72219	chr06	89214233	8.8
chr04	57283268	1.60709	chr06	126222914	4
chr04	70092925	1.52174	chr06	155760092	15.0739
chr04	147349502	1.29555	chr07	32614571	12.5895
chr04	187452644	3.26562	chr07	136498576	6.84639
chr05	92363830	1.89369	chr09	131299369	1.37931
chr06	13893769	1.43613	chr10	95448271	6.57895
chr06	14523507	1.53846	chr10	101288331	41.8768
chr06	150269112	4.87216	chr10	133689943	1.2039
chr07	11974342	1.1954	chr11	60990809	4.36975
chr07	27267432	1.056	chr11	96089969	4.09091
chr07	70477896	2.28959	chr12	2757341	2.18182
chr07	132900231	1.74825	chr13	18212334	1.35126
chr07	138735867	3.04688	chr13	48912445	5.47126
chr08	139157949	2.60633	chr13	64794283	1.68511
chr09	24980782	3.28571	chr15	53110128	5.71429
chr09	74283223	2.49887	chr15	54230105	1.11455
chr10	5639725	4.28649	chr16	34573115	15.3991
chr10	9854421	3.36213	chr16	34574217	6.67505
chr10	55002599	1.00219	chr16	34583223	7.1893
chr10	98735251	1.4976	chr16	34593406	2.53047
chr10	111255885	2.18428	chr16	34593492	1.30177
chr10	127263367	2.38814	chr16	46390992	5.00566
chr11	23347665	1.91716	chr16	46393277	1.22918
chr11	63893358	1.77778	chr16	46394179	5.18912
chr11	96794926	2.96296	chr16	46398491	1.05469
chr11	104078566	1.10815	chr16	46399124	2.38028
chr12	37845395	2.49865	chr18	108644	5.05469
chr12	53930529	3.00055	chr18	109589	5.46861
chr12	101637050	3.87278	chr18	110079	1.31502
chr12	119763289	3.01961	chr18	110789	1.72297
chr12	130572200	1.56735	chr20	28830990	4.89306
chr12	132620925	1
chr13	21325314	2.93333
chr13	31066565	1.65161
chr13	52893263	1.555
chr13	63375765	5.51515
chr13	68249659	4.4059
chr13	72653254	4.0609
chr13	88602577	1.32964
chr13	89668945	1.50851
chr14	23629191	1.11296
chr15	56824731	2.36842
chr15	66102260	2.00504
chr16	34573114	1.60615
chr16	34574217	4.45606
chr16	34583220	2.78879
chr16	34593490	1.00112
chr16	46383304	1.6107
chr16	46386719	1.1604
chr16	46389396	1.76641
chr16	46390978	1.1508
chr16	46390994	2.99301
chr16	46391004	1.78417
chr16	46395292	1.55705
chr18	110054	1.09954
chr18	110077	1.44852
chr18	110785	1.06411
chr18	13152466	2.60204
chr18	57453585	1.15909
chr19	1380966	4.78125
chr19	30556876	3.03748
chr20	44025527	5.7037
chr20	58416429	2.53191
chr21	5320585	1.21739
chr21	33156872	1.02528
chr21	37823948	1.45953
chrX	43145747	1.02857
On-target: [TTTA]CACATAGGCCATTCAGAAAC (P2RX5-TAX1BP3)
AsCas12a			geCas12f
Chromosome	Location	Cleavage score	Chromosome	Location	Cleavage score
chr01	125179486	4.29416	chr01	61594467	1.2093
chr02	129171861	4.62526	chr01	108666586	1.10294
chr02	200330215	1.30656	chr04	123131919	1.12829
chr02	232246910	3.92308	chr05	49658329	4.20942
chr04	40752823	1.31494	chr05	49667245	1.78608
chr04	168647454	5.18423	chr05	56808557	4.60417
chr04	190179796	1.05827	chr08	51428972	3.34821
chr05	42089534	1	chr12	101747644	1.06838
chr05	49658329	1.13961	chr16	34573115	2.02417
chr05	99981818	1.875	chr16	34574217	1.61265
chr05	159893298	1.24727	chr16	34583228	3.77375
chr05	178458168	3.40235	chr16	34592559	1.19678
chr07	9051328	3.67714	chr16	34593411	1.40386
chr08	28684946	1.77632	chr16	34593490	1.08832
chr10	93179892	1.90385	chr16	46395301	2.01341
chr14	94363767	1.80556	chr17	26885684	4.80932
chr16	34573114	1.94593	chr18	108644	4.45858
chr16	34574217	1.45748	chr18	110085	1.34691
chr16	34583222	1.75925	chrX	84080395	1.5
chr16	46398492	1.05105
chr16	78193551	2.25
chr17	17831081	2.15751
chr17	65342014	1.10229
chr18	110079	1.2592
chr20	28830989	1.94797
chr22	12694104	2.52597
chrX	26881332	1.13964

## Sheet: Sheet2
			chr01	6561855	1.30043	chr01	54808991	6.40209				chr01	73549543	1.15702	chr01	125179486	10.9088
			chr01	30482134	1.0886	chr01	62183479	1.94052				chr01	77472788	1.4026	chr01	125182784	1.17375
			chr01	54808991	5.58511	chr01	125179491	2.61422				chr01	103938232	1.02268	chr01	187497598	1.25217
			chr01	92085844	1.74968	chr01	205858152	6.30005				chr01	110310154	6.04196	chr02	90384294	1.50459
			chr01	113591225	5.0979	chr01	206616857	2.44444				chr01	125177525	1.90845	chr02	133504333	20.2759
			chr01	125179491	3.18515	chr02	88944274	3.68301				chr01	226227772	1.62547	chr03	93470493	1.56819
			chr01	225791198	1.53672	chr02	90384297	2.16804				chr01	232312113	2.69433	chr03	93470511	1.44862
			chr01	225800813	1.47876	chr02	110270429	1.35338				chr02	18104449	1.19616	chr03	93470543	1.00044
			chr01	239680297	3.96667	chr02	135565819	2.51087				chr02	31821092	2.43289	chr03	93470558	2.01951
			chr02	90384297	1.91817	chr03	80766102	1.2963				chr03	93470484	2.16994	chr03	93470600	2.54422
			chr02	188308074	1.02632	chr03	159022530	1.12188				chr03	93470504	1.10303	chr03	93470648	1.6441
			chr03	75812021	1.72679	chr05	31393916	3.55				chr03	93470539	1.34604	chr03	93470686	1.28653
			chr03	80766102	1.59012	chr05	31398628	2.65179				chr03	93470556	1.22884	chr04	91014951	4.49198
			chr03	109693301	1.2803	chr05	49601998	1.4712				chr03	93470600	1.04818	chr04	154850282	10
			chr04	123415714	2.50156	chr05	49658186	2.07699				chr03	93470693	1.29465	chr04	190179796	1.0966
			chr05	31398618	1.55466	chr05	49658329	4.58997				chr03	98399220	1.61538	chr05	49602790	1.42933
			chr05	32672029	1.84424	chr05	49667245	4.24255				chr03	101857186	1.22449	chr05	49658329	5.2501
			chr05	49601998	1.07114	chr05	88380697	1.76381				chr03	103749899	1.1583	chr05	49658624	3.80074
			chr05	49658186	1.81969	chr05	147016559	1.33333				chr04	827661	2.00893	chr05	49661663	1.23678
			chr05	49658329	4.73651	chr06	33355562	5.64912				chr04	49709826	1.72219	chr06	89214233	8.8
			chr05	49667245	3.12128	chr06	38711330	1.09926				chr04	57283268	1.60709	chr06	126222914	4
			chr05	147016559	1.14545	chr06	78858721	2.76923				chr04	70092925	1.52174	chr06	155760092	15.0739
			chr05	178742183	1.54438	chr06	125910982	3.05529				chr04	147349502	1.29555	chr07	32614571	12.5895
			chr06	25982558	1.0617	chr06	134600844	1.23575				chr04	187452644	3.26562	chr07	136498576	6.84639
			chr06	38113349	0.996326	chr06	166344960	1.32056				chr05	92363830	1.89369	chr09	131299369	1.37931
			chr06	125910973	2.40878	chr07	138339511	1.34249				chr06	13893769	1.43613	chr10	95448271	6.57895
			chr06	139923899	1.4375	chr07	149613025	2.51613				chr06	14523507	1.53846	chr10	101288331	41.8768
			chr06	158405301	1.55273	chr08	16499895	3.18182				chr06	150269112	4.87216	chr10	133689943	1.2039
			chr07	83540517	1.27692	chr08	60494047	1.02167				chr07	11974342	1.1954	chr11	60990809	4.36975
			chr07	136264420	1.46563	chr08	108739846	6.5				chr07	27267432	1.056	chr11	96089969	4.09091
			chr07	138339520	2.31679	chr09	22230819	2.7				chr07	70477896	2.28959	chr12	2757341	2.18182
			chr10	374031	1.67781	chr09	120498312	1.9348				chr07	132900231	1.74825	chr13	18212334	1.35126
			chr10	53882451	1.10572	chr10	53882442	2.30114				chr07	138735867	3.04688	chr13	48912445	5.47126
			chr10	80109073	1.44939	chr11	7013724	2.2				chr08	139157949	2.60633	chr13	64794283	1.68511
			chr10	107919671	1.56928	chr11	82643728	1.16855				chr09	24980782	3.28571	chr15	53110128	5.71429
			chr11	121236910	1.07559	chr13	61863015	1.01609				chr09	74283223	2.49887	chr15	54230105	1.11455
			chr12	48507404	1.65714	chr14	43430313	1.6				chr10	5639725	4.28649	chr16	34573115	15.3991
			chr13	61863006	2.85438	chr15	62269611	1.6				chr10	9854421	3.36213	chr16	34574217	6.67505
			chr13	64704363	0.976531	chr15	75117246	1.38088				chr10	55002599	1.00219	chr16	34583223	7.1893
			chr13	67134430	1.98201	chr15	76263298	2.71377				chr10	98735251	1.4976	chr16	34593406	2.53047
			chr13	93044760	1.79038	chr15	78621859	2.09418				chr10	111255885	2.18428	chr16	34593492	1.30177
			chr16	11836314	0.963158	chr16	34573114	1.91073				chr10	127263367	2.38814	chr16	46390992	5.00566
			chr16	20663523	1.02083	chr16	34583227	2.25354				chr11	23347665	1.91716	chr16	46393277	1.22918
			chr16	34573114	2.6	chr16	34587084	1.33934				chr11	63893358	1.77778	chr16	46394179	5.18912
			chr16	34583227	2.91955	chr16	34593410	1.21814				chr11	96794926	2.96296	chr16	46398491	1.05469
			chr16	34587084	1.39	chr16	46383305	1.89649				chr11	104078566	1.10815	chr16	46399124	2.38028
			chr16	34593490	2.42235	chr16	46395300	2.53998				chr12	37845395	2.49865	chr18	108644	5.05469
			chr16	46395300	1.41317	chr16	46398492	1.01631				chr12	53930529	3.00055	chr18	109589	5.46861
			chr17	15823636	1.32605	chr17	26885684	11.0374				chr12	101637050	3.87278	chr18	110079	1.31502
			chr17	26885684	8.72706	chr17	75030494	1.53927				chr12	119763289	3.01961	chr18	110789	1.72297
			chr18	108644	8.45823	chr18	108644	8.5863				chr12	130572200	1.56735	chr20	28830990	4.89306
			chr18	110084	1.74339	chr18	110084	2.33819				chr12	132620925	1
			chr19	53443363	1.95502	chr22	12204128	1.3693				chr13	21325314	2.93333
			chr20	63402704	1.44103	chr22	30679616	4.81481				chr13	31066565	1.65161
			chr22	12204119	3.97219	chrX	101189565	2.89069				chr13	52893263	1.555
			chr22	30679607	0.987022	chrX	118300426	1.0648				chr13	63375765	5.51515
			chrX	75477359	1.5	chrX	119034249	1.19033				chr13	68249659	4.4059
												chr13	72653254	4.0609
												chr13	88602577	1.32964
												chr13	89668945	1.50851
												chr14	23629191	1.11296
												chr15	56824731	2.36842
												chr15	66102260	2.00504
												chr16	34573114	1.60615
												chr16	34574217	4.45606
												chr16	34583220	2.78879
												chr16	34593490	1.00112
												chr16	46383304	1.6107
												chr16	46386719	1.1604
												chr16	46389396	1.76641
												chr16	46390978	1.1508
												chr16	46390994	2.99301
												chr16	46391004	1.78417
												chr16	46395292	1.55705
												chr18	110054	1.09954
												chr18	110077	1.44852
												chr18	110785	1.06411
												chr18	13152466	2.60204
												chr18	57453585	1.15909
												chr19	1380966	4.78125
												chr19	30556876	3.03748
												chr20	44025527	5.7037
												chr20	58416429	2.53191
												chr21	5320585	1.21739
												chr21	33156872	1.02528
												chr21	37823948	1.45953
												chrX	43145747	1.02857
