# Supplementary material for: Efficient CRISPR editing with a hypercompact Cas12f1 and engineered guide RNAs delivered by adeno-associated virus
Source: Nat Biotechnol. 2021 Sep 2;40(1):94–102. doi: 10.1038/s41587-021-01009-z (PMC8763643; doi:10.1038/s41587-021-01009-z)
Supplement: Supplementary file 7 — SgRNA-encoding sequences for engineered Cas12f systems. [file 41587_2021_1009_MOESM7_ESM.xlsx]

## Sheet: Sheet1
Supplementary Table 5. Single-guide RNA-encoding sequences for engineered Cas12f systems
gRNA Engineering	Sequence
Canonical sgRNA	CTTCACTGATAAAGTGGAGAACCGCTTCACCAAAAGCTGTCCCTTAGGGGATTAGAACTTGAGTGAAGGTGGGCTGCTTGCATCAGCCTAATGTCGAGAAGTGCTTTCTTCGGAAAGTAACCCTCGAAACAAATTCATTTTTCCTCTCCAATTCTGCACAAgaaaGTTGCAGAACCCGAATAGacgaaTGAAGGAATGCAACNNNNNNNNNNNNNNNNNNNN
MS1	CTTCACTGATAAAGTGGAGAACCGCTTCACCAAAAGCTGTCCCTTAGGGGATTAGAACTTGAGTGAAGGTGGGCTGCTTGCATCAGCCTAATGTCGAGAAGTGCTTTCTTCGGAAAGTAACCCTCGAAACAAATTCAGTGCTCCTCTCCAATTCTGCACAAgaaaGTTGCAGAACCCGAATAGAGCAATGAAGGAATGCAACNNNNNNNNNNNNNNNNNNNN
MS1/MS2	CTTCACTGATAAAGTGGAGAACCGCTTCACCAAAAGCTGTCCCTTAGGGGATTAGAACTTGAGTGAAGGTGGGCTGCTTGCATCAGCCTAATGTCGAGAAGTGCTTTCTTCGGAAAGTAACCCTCGAAACAAATTCAGTGCTCCTCTCCAATTCTGCACAAgaaaGTTGCAGAACCCGAATAGAGCAATGAAGGAATGCAACNNNNNNNNNNNNNNNNNNNNttttatttttt
MS1/MS2/MS3	ACCGCTTCACCAAAAGCTGTCCCTTAGGGGATTAGAACTTGAGTGAAGGTGGGCTGCTTGCATCAGCCTAATGTCGAGAAGTGCTTTCTTCGGAAAGTAACCCTCGAAACAAATTCAGTGCTCCTCTCCAATTCTGCACAAgaaaGTTGCAGAACCCGAATAGAGCAATGAAGGAATGCAACNNNNNNNNNNNNNNNNNNNNttttatttttt
MS2/MS3/MS4	ACCGCTTCACCAAAAGCTGTCCCTTAGGGGATTAGAACTTGAGTGAAGGTGGGCTGCTTGCATCAGCCTAATGTCGAGAAGTGCTTTCTTCGGAAAGTAACCCTCGAAACAAAgaaaGGAATGCAACNNNNNNNNNNNNNNNNNNNNttttatttttt
MS2/MS3/MS4/MS5	ACCGCTTCACCGAGTGAAGGTGGGCTGCTTGCATCAGCCTAATGTCGAGAAGTGCTTTCTTCGGAAAGTAACCCTCGAAACAAAgaaaGGAATGCAACNNNNNNNNNNNNNNNNNNNNttttatttttt
