# Supplementary material for: Efficient CRISPR editing with a hypercompact Cas12f1 and engineered guide RNAs delivered by adeno-associated virus
Source: Nat Biotechnol. 2021 Sep 2;40(1):94–102. doi: 10.1038/s41587-021-01009-z (PMC8763643; doi:10.1038/s41587-021-01009-z)
Supplement: Supplementary file 8 — Source data for Supplementary Figs. 1, 2, 3, 4 and 7. [file 41587_2021_1009_MOESM8_ESM.xlsx]

## Sheet: Supt. Fig.1d
	Supplementary Fig.1d. Determination of crRNA sequence
	ANNAA	% Indel
		Test1	Test2	Test3
	AA	0.21	0.14	0.24
	AT	5.34	4.8675	5.19
	AG	4.545	5.255	4.2475
	AC	3.93	4.0625	3.77
	UA	3.96	3.315	3.0625
	UT	3.09	3.53	3.0725
	UG	5.13	5.3225	4.685
	UC	4.8675	4.9875	5.4125
	GA	3.15	3.57	2.61
	GT	0.555	0.4725	0.945
	GG	3.93	3.58	4.2725
	GC	5.9375	6.2225	5.745
	CA	4.61	3.885	5.2125
	CT	4.47	4.64	4.1575
	CG	1.96	1.6125	2.208
	CC	4.63	4.1525	4.4725

## Sheet: Sup. Fig.2a
	Supplementary Fig. 2a. Increased Cas12f1-mediated indel frequencies by crRNA 3'-overhang
	3'-overhang	% Indel
		Test1	Test2	Test3
	None	3.02	3.28	3.16
	T1	3.52	4.42	3.89
	T2	4.66	4.96	5.37
	T3	6.08	6.24	7.02
	T4	9.68	8.89	9.21
	T5	12.09	14.81	14.62
	T6	13.16	15.38	14.82
	T4A	13.86	14.42	16.03
	T4AT1	15.82	15.27	16.21
	T4AT2	15.98	16.95	16.87
	T4AT3	16.66	18.02	18.24
	T4AT4	19.54	19.46	17.85
	T4AT5	20.14	20.28	21.04
	T4AT6	21.105	21.909	20.91
	T4AT7	20.502	20.67	19.698
	T4AT8	18.492	20.904	19.08
	T4AT9	19.899	19.25	20.301
	T4AT10	17.889	19.698	20.703

## Sheet: Sup. Fig.2b
	Supplementary Fig. 2b. An optimal engineered sequence for T4VT6
	Target		Target 1			Target2			Target 3
	T4VT6		A	G	C	A	G	C	A	G	C
	% Indel	Test1	20.79	20.055	16.415	9.05	10.4	5.35	10.62	10.14	10.5
		Test2	20.3	19.915	16.625	8.45	9.4	5.8	10.47	9.87	10.26
		Test3	20.37	19.88	16.03	8.7	9.7	5.55	10.44	10.29	9.96

## Sheet: Sup. Fig.3a
	Supplementary Fig. 3a. Truncation of 5-'terminus in tracrRNA
	Change in length	% Indel
		Target 1			Target 2
		Test1	Test2	Test3	Test1	Test2	Test3
	+20 nt	7.81	12.52	10.94	2.73	3.21	3.43
	+5nt	15.02	15.18	14.71	4.83	4.39	4.47
	WT	20.4	19.4	24.24	3.83	4.74	4.27
	Δ4nt	13.5	10.8	11.22	3.44	3.96	3.87
	Δ7nt	13.8	15.2	14.61	4.82	7.32	5.76
	Δ12nt	11	15.6	12.29	11.86	15.22	12.87
	Δ18nt	65.33	54.38	58.17	20.26	24.16	23.36
	Δ24nt	4.82	5.26	3.95	1.26	3.24	1.96
	Δ30nt	0.02	0.04	0.035	0.03	0.05	0.035

## Sheet: Sup. Fig.3b
	Supplementary Fig. 3b. Truncation of crRNA-tracrRNA complementary region
	Change in length	% Indel
		Test1	Test2	Test3
	+13bp	15.73	14.25	17.23
	WT	59.12	60.25	59.84
	Δ10bp	54.76	57.24	55.11
	Δ12bp	55.42	53.58	56.04
	Δ18bp	58.54	56.54	56.09
	Δ23bp	57.24	56.87	54.22

## Sheet: Sup. Fig.3d
	Supplementary Fig. 3d. Changes in the length in MS4 via HH
	gRNA	HH orientation	% Indel
			Test1	Test2	Test3
	Canonical	n/a	0.014	0.019	0.011
	Δ12 sgRNA (MS1/2/3)	n/a	58.22	60.81	57.42
	Δ12 sgRNA (MS1/2/3)-HH	→	28.47	23.25	26.26
	Δ12 sgRNA (MS1/2/3)-HH	←	23.07	27.17	25.12
	sgRNA (MS1/2/3)-HH	→	32.34	34.41	36.74
	sgRNA (MS1/2/3)-HH	←	36.25	34.07	37.27

## Sheet: Sup. Fig.3e
	Supplementary Fig.3e. Partial trucation at the stem 2 region
	Stem 2 truncation length	% Indel
		GAK			Target2
		Test1	Test2	Test3	Test1	Test2	Test3
	none	7.45	7.2	6.53	41.91	38.36	38.29
	Δ1bp	7.91	7.45	7.99	17.34	18.22	17.33
	Δ2bp	7.16	8.18	8.58	19.03	19.55	18.8
	Δ3bp	12.04	13.56	11.14	13.33	13.13	14.87
	Δ4bp	16.14	17.34	14.33	18.65	20.15	19.96
	Δ5bp(+ΔU)	11.96	13.3	12.55	11.83	12.61	15.79
	Δ6bp	14.82	14.72	13.34	17.56	22.78	21.04
	Δ7bp	17.14	16.34	17.15	15.5	15.52	13.41
	Δ8bp	15.53	16.34	15.87	17.85	18.69	17.45
	Δ9bp	16.62	17.54	17.25	18.34	18.06	18.99
	Δ10bp	15.81	13.94	12.64	23.34	23.36	23.64
	Δ11bp	16.75	17.34	17.74	24.35	24.67	24.68
	Δ12bp	20.67	20.26	18.51	26.34	27.71	27.84
	Δ13bp	22.32	23.14	21.26	29.63	28.71	30.66
	Δ12bp	12.23	12.14	12.52	13.78	12.25	12.95
	Δ15bp	7.02	7.62	7.96	9.54	10.23	10.02
	Δ16bp	5.05	4.87	4.95	3.65	3.15	4.25

## Sheet: Sup. Fig.3f
	Supplementary Fig.3f. Target-dependent increase of indel frequency by MS5
			% Indel
			Canonical	geCas12f_4.0	geCas12f_4.1
	Target a	Test1	0.02	1.22	12.61
		Test2	0.04	1.65	10.98
		Test3	0.06	1.77	11.05
	Target b	Test1	0.04	3.71	8.8
		Test2	0.03	3.45	9.19
		Test3	0.02	3.58	9.12
	Target c	Test1	0.02	0.84	4.78
		Test2	0.025	0.65	4.71
		Test3	0.017	0.71	4.65
	Target d	Test1	0.24	4.59	9.98
		Test2	0.29	5.01	9.05
		Test3	0.27	5.22	9.22
	Target e	Test1	0.04	3.21	15.52
		Test2	0.055	3.75	15.36
		Test3	0.038	2.89	16.01
	Target f	Test1	0.04	40.22	30.98
		Test2	0.03	43.12	31.23
		Test3	0.02	39.22	32.21

## Sheet: Sup. Fig.3g
	Supplementary Fig.3g. Effect of stem 4 truncation on indel efficiency
	Truncation	FUS			GAK			MLH
		Test1	Test2	Test3	Test1	Test2	Test3	Test1	Test2	Test3
	0	36.4	34.2	34.3	22.6	23.5	24.2	35.6	37.5	35.2
	2bp	21.3	20.4	22.3	11.23	10.59	10.95	8.8	9.8	7.9
	5bp	10.9	12.2	11.9	8.69	8.06	7.77	1.2	1.5	1.1
	7bp	6.9	7.21	7.06	0.36	0.28	0.42	0.6	0.8	0.1
	10bp	3.65	3.21	2.85	0.09	0.08	0.06	0.31	0.14	0.12

## Sheet: Sup. Fig.4e
	Supplementary Fig.4e. Validations of the effects of MS3
	Target	% Indel
		MS1/MS2			MS1/MS2/MS3
		Test1	Test2	Test3	Test1	Test2	Test3
	Target1	3.51	2.67	3.02	14.67	13	13.68
	Target2	7.35	5.6	6.23	17.69	16.75	16.85
	Target3	8.06	7.87	7.59	20.26	18.08	19.12
	Target4	3.52	2.39	3.02	7.57	6.55	7.02
	Target5	3.63	3.63	3.45	20.33	27.18	22.65
	Target6	5.78	5.68	5.54	20.14	22.61	21.43
	Target7	6.14	6.12	6.65	14.03	17.56	15.21
	Target8	17.05	15.58	16.04	68.1	66.3	66.04
	Target9	17.64	17.93	17.11	69.71	68.3	65.78
	Target10	0.43	1.21	1.08	0.84	1.25	1.35
	Target11	0.97	0.89	0.93	3.34	3.98	3.75
	Target12	0.47	0.52	0.55	1.39	1.76	1.57
	Target13	7.03	7.13	6.99	9.51	8.77	8.69
	Target14	2	2.12	2.21	4.17	3.46	4.75
	Target15	1.48	1.56	1.39	3.48	3.52	3.85
	Target16	0.82	0.77	0.86	4.04	3.69	3.87
	Target17	2.1	1.98	2.05	7.69	5.87	6.23
	Target18	20.1	22.12	21.17	31.17	34.12	32.87
	Target19	0.57	0.49	0.52	1.49	1.65	1.59

[truncated: 2 more sheets: Sup. Fig.7b, Ext. Fig.7c]
