# Supplementary material for: Efficient CRISPR editing with a hypercompact Cas12f1 and engineered guide RNAs delivered by adeno-associated virus
Source: Nat Biotechnol. 2021 Sep 2;40(1):94–102. doi: 10.1038/s41587-021-01009-z (PMC8763643; doi:10.1038/s41587-021-01009-z)
Supplement: Source Data Fig. 1 — Statistical source data for Fig. 1. [file 41587_2021_1009_MOESM9_ESM.xlsx]

## Sheet: Fig.1c
	Fig. 1c. Combined effects of sequence modifications at the penta-uridinylate site on indel frequencies
	Target		Target 1				Target 2				Target 3
	RNA	tracrRNA	­	+	­	+	­	+	­	+	­	+	­	+
		crRNA	­	­	+	+	­	­	+	+	­	­	+	+
	% Indel	Test1	0.015	2.264	0.013	2.78	0.019	1.09	0.024	1.49	0.026	1.85	0.029	2.04
		Test2	0.013	2.09	0.014	3.514	0.026	1.24	0.016	1.42	0.029	1.48	0.019	2.44
		Test3	0.017	2.44	0.014	3.174	0.017	1.53	0.019	1.78	0.022	1.29	0.024	2.36

## Sheet: Fig.1d
	Fig. 1d. Synergistic modulation of indel frequencies by modifications in MS1 and MS2
	Target		Target 1				Target 2				Target 3
	Engineering	MS1	­	+	­	+	­	+	­	+	­	+	­	+
		MS2	­	­	+	+	­	­	+	+	­	­	+	+
	% Indel	Test1	0.017	4.56	1.09	22.6	0.012	1.94	0.68	7.23	0.012	3.98	0.51	14.69
		Test2	0.011	3.97	0.96	20.4	0.016	1.58	0.57	4.87	0.016	3.16	0.559	12.56
		Test3	0.014	4.23	1.13	23.4	0.012	2.34	0.94	4.68	0.012	3.19	0.438	12.98

## Sheet: Fig.1g
	Fig.1g. Increased indel frequencies induced by various combinations of gRNA modifications
	Engineered gRNA	% Indel
		Test1	Test2	Test3
	Canonical	0.02	0.03	0.03
	MS1	8.71	9.19	8.58
	MS2	0.4	0.38	0.38
	MS3	1.68	1.59	1.42
	MS4	22.44	21.07	15.68
	MS1/2	28.74	27.24	27.73
	MS1/3	37.79	37.51	38.52
	MS2/3	12.4	11.7	12.47
	MS2/4	14	15.82	15.37
	MS1/2/3	52.52	54.41	55.43
	MS2/3/4	62.84	59.96	61.75
	MS2/3/4/5	58.12	53.45	55.17

## Sheet: Fig.1f
	Fig.1f. Changes in indel frequencies induced by the truncation at the MS4 site
	Truncation length	% Indel
		Test1	Test2	Test3
	None	61.332	61.292	62.185
	1nt*	60.315	59.712	66.521
	1nt+1bp	59.623	57.242	61.532
	1nt+2bp	56.66	58.41	57.49
	1nt+3bp	57.56	59.64	59.26
	1nt+4bp	58.95	60.25	56.04
	1nt+5bp	58.58	57.69	56.12
	1nt+6bp	58.25	56.286	57.7325
	1nt+7bp	55.21	51.863	53.19
	1nt+8bp	54.82	52.621	51.877
	1nt+9bp	52.68	51.035	51.962
	1nt+10bp	49.434	46.99	48.78
	1nt+11bp	47.413	48.101	47.3
	1nt+12bp	45.335	46.093	45.517
	1nt+13bp	38.792	41.291	42.878
	1nt+14bp	44.801	48.016	50.501
	1nt+15bp	46.037	45.138	46.163
	1nt+16bp	48.03	44.001	46.121
	1nt+17bp	54.699	53.155	50.01
	1nt+18bp	44.717	46.514	48.157
	1nt+19bp	49.013	48.508	45.615
	1nt+20bp	47.09	46.654	45.377
	1nt+21bp	36.293	39.171	39.494
	1nt+22bp	31.941	30.186	29.722
	1nt+23bp	51.863	50.164	52.551
	1nt+24bp	54.292	56.819	61.691
	1nt+25bp	56.033	56.356	57.409
	1nt+26bp	57.423	58.125	60.245
	1nt+27bp	78.86	83.78	80.243
	1nt+28bp	18.069	22.014	26.788
	1nt+29bp	20.61	19.038	16.842
	1nt+30bp	23.96	24.18	25.221
	1nt+31bp	27.195	25.623	25.693
	1nt+32bp	5.7844	7.44	8.536
	* 1nt refers to the 3'-terminal A in tracrRNA
