# Supplementary material for: Efficient CRISPR editing with a hypercompact Cas12f1 and engineered guide RNAs delivered by adeno-associated virus
Source: Nat Biotechnol. 2021 Sep 2;40(1):94–102. doi: 10.1038/s41587-021-01009-z (PMC8763643; doi:10.1038/s41587-021-01009-z)
Supplement: Source Data Fig. 2 — Statistical source data for Fig. 2. [file 41587_2021_1009_MOESM10_ESM.xlsx]

## Sheet: Fig.2b-2e
Fig.2b-2e. Large-scale validation data of various CRISPR-Cas system
Target ID	Target gene	Protospacer	Can. Cas12f	geCas12f_3.0	geCas12f_4.0	geCas12f_4.1	SpCas9	AsCas12a
1	AHRR	CCTTAATAAAGTATAACTTC	0.03	1.76	3.02	10.08	19.36	28.193
2	APEX1	AAGAAGGAATGGTAGTTGAG	0	0.62	2.05	13.6	34.243	40.535
3	BCL2L13	ATTTCCAAGTCAACCTTATG	0	2.95	5.67	17.83	11.573	30.613
4	CARS	CAACAGCCTCACCAGGAACA	0	38.9	54.67	19.71	32.37	13.673
5	CCDC127	GGCAAGGGTCTTGATGCATC	0	33.03	39.53	46.69	20.48	14.762
6	CLIC4	CCCTGGCTACCTCCCCTACC	0.14	67.18	64.63	44.78	34.606	31.823
7	COL8A1-1	GATTCATTCTCAGTGCCATG	0	57.73	60.34	65.57	30.65	11.737
8	COL8A1-2	AGGCAATTGCAACCACTGAA	0	21.28	33.52	48.25	23.322	6.413
9	EMX1	TACTTTGTCCTCCGGTTCTG	0	16.82	47.18	47.23	44.2	39.5
10	FANCF-1	GGTTCTCTCTATAGCCATTG	0	18.78	39.32	40.25	42.52	42.7
11	FANCF-2	ACTTTAGTGACTAGCCGCCA	0	40.68	56.26	40.35	40.2	40.8
12	FUS-1	GTGGGTAGGTCCAGTTTGGG	0.11	0.46	10.52	36.23	58.806	18.513
13	FUS-2	ACAAAGAAACCAGCAGTGGC	0	21.57	29.67	38.52	12.342	8.833
14	GAB4	CCTGGTGGCTGAGACCAGGG	0	0.75	6.76	12.49	22.143	11.253
15	GAK	CAGAGTCCCGGGAACAAGCC	0	1.59	6.9	27.19	14.62	7.82
16	HBB	CCAAAGTGATGGGCCAGCAC	0	0.22	1.81	14.86	2.79	2.4
17	INIP	AGAGCAGCGATTGTAAGGAG	0	9.12	33.27	45.79	63.67	15.33
18	intergenic-01	GAAATATGACTGGAAGTAAA	0	4.55	7.84	40.13	30.492	24.684
19	intergenic-02	CTTCCAGTCATATTTCTAAA	0	0	0.7	1.7	24.926	13.673
20	intergenic-03	CCCTTATTACAATCCTGTGG	0	3.89	30.21	51.35	19.602	11.374
21	intergenic-04	CCCCCACAGGATTGTAATAA	0	26.06	27.76	54.24	22.322	26.136
22	intergenic-05	ATCTCCATAACAATCTTTGG	0	0	0.05	1.43	23.837	13.431
23	intergenic-06	CTATCCCCATTTTACAGATG	0	0	0	0.9	13.673	16.456
24	intergenic-07	CTGAGATTTGCGAAGAGTTA	0	7.93	16.04	38.3	22.74	20.52
25	intergenic-08	ATTAAATAGAGTCTTTTGAA	0	0.03	0	0.42	14.762	10.164
26	intergenic-09	ATATTAATTGCAAGTTTGGG	0.42	0.43	0.5	6.91	10.164	2.904
27	intergenic-10	GGCCAAGTGCGAAGTCAGAG	0	0.49	0.67	17.42	23.232	1.452
28	intergenic-11	GGGGTGAACACCCAAGATCC	0	2.02	30.2	18.42	15.25	20.086
29	intergenic-12	GGGTGGGCTCCTGGCAGGGC	0	5.23	43.36	16.75	50.01	10.406
30	intergenic-13	AGAAGCATGCAAAACCGGCA	0	0.04	0.15	11.46	34.122	2.783
31	intergenic-14	AAGAGGGGAGGTTGACTTTG	0	0	43.63	27.55	4.114	4.477
32	intergenic-15	GTCAAATAAAGAAAAATACG	0.38	8.59	17.99	29.09	12.1	0.14
33	intergenic-16	ATGCATCTCAGTGGTTAACA	0	39.5	45.65	28.05	18.88	11.979
34	intergenic-17	CATACAGGGCTCTGTACCCA	0	53	64.87	48.02	28.13	24.684
35	intergenic-18	CAAAGACACTCACCCTGTTG	0	1.97	1.61	51.15	36.13	17.303
36	intergenic-19	AGAACACATACCCCTGGGCC	0	74.2	75.32	60.27	10.164	46.78
37	intergenic-20	ATAATAAAAGTATTTCCTCA	0	0.14	0.8	4.2	13.73	15.972
38	intergenic-21	AGCCGTGGTCAGTGAGAGGC	0	0	22.22	26.74	22.78	24.321
39	intergenic-22	GAGCTCATTAGCTTGGGGAG	0.11	0.46	0.25	17.99	12.584	26.983
40	intergenic-23	GAAAATAACTAAACTTCCCA	0	0.06	0.32	3.14	41.503	4.235
41	intergenic-24	AATTCTTTAAGTAATTTAAG	0	0	0.07	1.6	14.883	0.87
42	intergenic-25	CTTAGTAGTCTCAGAACCAA	0	1.15	5.22	34.52	27.104	17.303
43	intergenic-26	AAAGGAGCACAAGTACAAAC	0.22	3.66	2.5	16.17	26.015	22.022
44	intergenic-27	AATGATGCAGTAATCGTGTA	0	1.69	4.64	15.64	25.66	5.203
45	intergenic-28	ATAAAAGGAACTATTTACAA	0	0.21	0.51	7.04	22.022	14.762
46	KLHL29	GAGAGACCGCTCAGGCTGGA	0	64.37	63.77	47.15	20	19.85
47	LINC01551-1	ATTTTGAAGTGACCGTACGA	0	1.85	5.39	16.6	16.27	1.452
48	LINC01551-2	ATAATACACTCTTTACACTG	0	1.19	2.79	12.83	2.783	51.183
49	LOC100128398-1	AAGAGTTATTGTCAATAGAA	0	0.32	0.61	15.33	11.132	0.39
50	LOC100128398-2	CAAAGAAATGTACTGCCTTA	0	6.29	13.2	24.26	16.33	4.114
51	LOC100130876	AAATAACCGTCGGTTTCTTA	0	0.07	0	0	15.488	23.232
52	LOC101926886	CAAACAAAATAATTGGCTCA	0	0.87	1.64	16.24	0.17	0
53	LOC105369597	GCCATGGTGAAGGTGAAATC	0	47.75	46.15	42.15	1.573	2.662
54	LOC105370393-1	GCAGTACACCTGAGGGAACA	0	52.8	52.27	28.34	50.941	17.303
55	LOC105370393-2	AAGAAAGCTACAGGAAAGCA	0	14.2	15.29	48.17	6.413	22.143
56	LOC105374431	CTTTAAAATGAGGTACTAGG	0	58.25	26.05	25.24	42.592	28.314
57	LOC105375122	CCAACCAGGTACCCTGTGCC	0	0.17	0.28	15.88	9.922	15.93
58	LOC105378763	ATTGAAACATATACGTGGTA	0.04	0.37	3.84	10.09	7.744	0.32
59	LOC107984132	GGAAAGCGCAGAAAAGTAAA	0	5.24	7.43	14.03	15.972	26.741
60	MLH1-1	AGGGAATGAAAGTGAAGATG	0	3.49	6.98	37.78	27.951	23.837
61	MLH1-2	GATCAATTTACATCAAACTA	0	0	0.2	14.84	52.272	5.082
62	MRPL39	ATTTCACAGGACTTTGTTAA	0.25	2	3.74	42.55	13.552	20.328
63	NEK10-1	AGACAAGCTGTCTTCCTTCA	0	0	0.06	9.51	23.353	13.794
64	NEK10-2	ATCTGAAGATCATTGAAACA	0	0.27	0.81	18.05	24.563	3.388
65	NLGN1	GTCTAATAGAAATATAGTAC	0	0.24	3.15	16.96	14.862	8.833
66	NLRC4-1	GAGGGAGACACAAGTTGATA	0	56.54	44.7	72.17	70.664	72.842
67	NLRC4-2	GTCTCAGTCTTCCTTGTGGG	0	24.31	12.12	42.49	7.744	5.445
68	NUDT16-1	GGGGTAGAGGTACTCTACAG	0.64	70.01	71.26	64.11	42.108	32.791
69	NUDT16-2	GGGGTAGAGGTAGTCTACAG	0	60.17	61.57	56.15	43.802	38.72
70	OR4K17	ACAAGTTCAGAATCACCTTA	0	15.38	10.96	56.24	15.367	5.566
71	OSBPL5	GCATTAAGGCCAGCGCTGGG	0	35.03	55.19	51.37	16.335	4.477
72	P2RX5-TAX1BP3	CACATAGGCCATTCAGAAAC	0	27.81	40.43	52.06	34.45	26.741
73	POLRMT-1	GAAACTGCCCCAAAACCGGC	0	2.45	13.28	12.62	15.125	28.556
74	POLRMT-2	AGGACTATGTGTGGCCAGTG	0	25.42	27.83	16.36	16.01	3.872
75	PWAR5	AACAAATCACTGACTAACCA	0	0.18	0.74	4.21	34.364	3.872
76	RMST	ATAATGCCTTTTAGGTGATA	0	0.09	0.09	2.56	0.09	0
77	RPH3AL-1	ATTTTCAAAACAGCCCTATG	0	2.58	12.94	17.47	14.036	0.66
78	RPH3AL-2	CACAAGGGATCTGAGACTTG	0	1.54	4.3	22.24	12.826	7.744
79	RSPO4-1	ACTCATACATCACCTCCTCC	0	0.05	0.02	0.06	0	24.563
80	RSPO4-2	AAGGAAAGGCTTCCTGGAGG	0	0	0.05	0.12	24.684	16.456
81	RSRP1-1	ATATAGGATTTAGAAACCAA	0	0.04	0.04	0.84	18.513	14.52
82	RSRP1-2	GCTCTAATGTAAGTATATCC	0	3.07	14.17	8.61	8.833	15.972
83	TYW1B	GATCCGATGCAATTTTGGGA	0	0.02	0.03	0.12	9.075	22.506
84	UNCX	CCTGAACTCGGGACTCGACC	0	20.29	34.11	25.58	13.872	5.203
85	WNK1	GAACCCAGTGAAAAATACCA	0	0.93	2.51	18.38	10.406	1.936
86	ZMYM2	GTAGGCTGCTGTTGGACAGA	0	3.36	6.25	27.63	15.29	29.403
87	ZNF10-1	AATAAGTCTTACCACGTGTC	0	25.75	29.25	85.77	30.36	0.22
88	ZNF10-2	ATTCCCACAATAACCCTATG	0	0.14	2.03	4.95	9.196	6.171
Mean % indel frequency			0.0265909	13.6777	18.5877	26.1151	22.3393	16.2856

## Sheet: Fig.2g
	Fig.2g. Indel frequencies increased by using two gRNAs.
		MS1/2			MS1/2/3
		gRNA1	gRNA2	gRNA1+2	gRNA1	gRNA2	gRNA1+2
	% Indel	0	0.82	3.72	0.04	3.98	5.46
		0.26	0.4	4.89	0.36	3.11	9.78
		5.96	1.67	10.37	9.51	2.72	15.94
		2	0.33	5.55	4.72	0.89	10.33
		0.98	0.17	9.36	3.95	0.28	15.57
		0	1.48	6.86	0	4.76	15.07
		0.82	0	3.01	5.02	0	7.38
		2.1	2.23	9.26	5.8	0.76	12.42
		0.37	0.04	2.15	0.74	0.09	3.225
		0.44	0.48	3.46	0.42	1.53	4.79

## Sheet: Fig.2i
	Fig.2i. Optimal spacing for improved indel efficiency using paired gRNAs
			Lower indel efficiency between two gRNAs					Improved efficiency by paired gRNAs					Fold of change
			Target1	Target2	Target3	Target4	Target5	Target1	Target2	Target3	Target4	Target5	Target1	Target2	Target3	Target4	Target5
	Spacing length (bp)	0	1.74	2.58	12.91	1.85	19.24	3.69	6.25	33.85	6.35	34.25	2.12069	2.42248	2.622	3.43243	1.78015
		10	1.74	2.33	5.01	10.28	8.44	4.23	8.83	26.14	12.85	28.88	2.43103	3.7897	5.21756	1.25	3.4218
		20	0.71	2.54	3.46	5.28	2.22	8.65	24.21	26.01	28.52	19.54	12.1831	9.5315	7.51734	5.40152	8.8018
		30	3.67	2.75	5.74	6.19	1.86	32.12	36.52	41.05	63.21	7.85	8.75204	13.28	7.15157	10.2116	4.22043
		40	4.32	0.54	6.49	8.25	3.69	15.32	2.84	20.85	23.52	23.25	3.5463	5.25926	3.21263	2.85091	6.30081
		50	17.9	13.84	35.56	6.34	9.34	26.85	15.23	32.01	8.25	11.21	1.5	1.10043	0.900169	1.30126	1.20021
		60	24.82	7.7	9.93	15.55	26.87	25.32	8.94	9.54	15.24	28.22	1.02015	1.16104	0.960725	0.980064	1.05024
		70	20.14	7.53	10.95	15.72	40.4	21.96	7.69	13.25	17.45	41.21	1.09037	1.02125	1.21005	1.11005	1.02005
		80	6.86	17.67	17.37	22.73	19.91	7.21	18.21	18.24	20.69	19.52	1.05102	1.03056	1.05009	0.910251	0.980412
