# Supplementary material for: Efficient CRISPR editing with a hypercompact Cas12f1 and engineered guide RNAs delivered by adeno-associated virus
Source: Nat Biotechnol. 2021 Sep 2;40(1):94–102. doi: 10.1038/s41587-021-01009-z (PMC8763643; doi:10.1038/s41587-021-01009-z)
Supplement: Source Data Fig. 3 — Statistical source data for Fig. 3. [file 41587_2021_1009_MOESM11_ESM.xlsx]

## Sheet: Fig.3b
	Fig.3b. Increased frequency of long (≥10 bp) deletion mutations over time for Cas12f.
		Cas12f (Time post transfection)
	Length of deletion	12h		24h		48h		72h		96h		120h
		% Indel	Occupancy	% Indel	Occupancy	% Indel	Occupancy	% Indel	Occupancy	% Indel	Occupancy	% Indel	Occupancy
	1	0	0	0	0	0	0	0	0	0	0	0	0
	2	0	0	0	0	0	0	0	0	0	0	0	0
	3	1.55	18.62	1.93	14.44	1.42	7.02	1.73	6.54	1	3.2	1.21	3.11
	4	1.23	14.79	1.81	13.47	2.13	10.54	0.99	3.73	1.39	4.45	1.34	3.45
	5	0.62	7.45	1.42	10.59	1.24	6.15	1.48	5.6	1.39	4.45	1.68	4.31
	6	0.97	11.7	1.42	10.59	1.95	9.66	1.73	6.54	1.94	6.23	1.01	2.59
	7	0.71	8.51	1.03	7.7	1.6	7.9	1.48	5.6	1.11	3.56	1.34	3.45
	8	0.35	4.26	0.85	6.35	0.89	4.39	1.23	4.67	1.11	3.56	1.01	2.59
	9	0.53	6.38	0.77	5.77	1.6	7.9	2.22	8.4	3.05	9.79	3.22	8.28
	10	0.35	4.26	0.77	5.77	1.42	7.02	2.71	10.27	3.61	11.57	5.3	13.63
	11	0.26	3.19	0.39	2.89	1.24	6.15	3.2	12.14	4.16	13.35	5.84	15.01
	12	0.09	1.06	0.26	1.92	0.53	2.63	2.22	8.4	2.22	7.12	4.03	10.35
	13	0.35	4.26	0.52	3.85	0.71	3.51	0.99	3.73	1.11	3.56	1.58	4.06
	14	0	0	0	0	0.35	1.76	0.99	3.73	0.56	1.78	0.67	1.73
	15	0.18	2.13	0.26	1.92	0.35	1.76	0.49	1.87	0.56	1.78	0.97	2.5
	16	0.23	2.77	0.13	0.96	0.62	3.07	0.49	1.87	0.61	1.96	1.17	3.02
	17	0.09	1.06	0.13	0.96	0.35	1.76	0.49	1.87	0.83	2.67	1.01	2.59
	18	0.18	2.13	0.26	1.92	0.35	1.76	0.49	1.87	0.56	1.78	0.67	1.73
	19	0	0	0.3	2.21	0.32	1.58	0.79	2.99	0.94	3.02	1.21	3.11
	20	0	0	0.13	0.96	0.35	1.76	0.49	1.87	0.56	1.78	0.67	1.73
	21	0.18	2.13	0.26	1.92	0.66	3.25	0.25	0.93	0.56	1.78	1.38	3.54
	22	0	0	0	0	0.43	2.11	0.25	0.93	0.44	1.42	0.54	1.38
	23	0.21	2.55	0.13	0.96	0.18	0.88	0.25	0.93	0.53	1.69	0.34	0.86
	24	0	0	0.25	1.83	0.39	1.93	0.44	1.68	0.56	1.78	0.67	1.73
	25	0.09	1.06	0.13	0.96	0.28	1.4	0.25	0.93	0.69	2.22	0.54	1.38
	26	0	0	0	0	0.41	2.02	0	0	0.67	2.14	0.7	1.81
	27	0.14	1.7	0	0	0.18	0.88	0.25	0.93	0.67	2.14	0.34	0.86
	28	0	0	0	0	0	0	0.52	1.96	0	0	0.47	1.21
	29	0	0	0.27	2.02	0.25	1.23	0	0	0.39	1.25	0	0
	30	0	0	0	0	0	0	0	0	0	0	0	0
		SpCas9 (Time post transfection)
	Length of deletion	12h		24h		48h		72h		96h		120h
		% Indel	Occupancy	% Indel	Occupancy	% Indel	Occupancy	% Indel	Occupancy	% Indel	Occupancy	% Indel	Occupancy
	1	1.59	11.88	2.09	11.18	2.8	11.26	3.31	11	3.5	10.54	3.92	10.77
	2	1.46	10.89	1.92	10.25	2.57	10.32	3.03	10.08	3.21	9.66	3.59	9.87
	3	1.72	12.87	2.27	12.12	3.04	12.2	3.59	11.92	3.79	11.41	4.25	11.67
	4	0.8	5.94	1.05	5.59	1.4	5.63	1.66	5.5	1.75	5.27	1.96	5.39
	5	0.93	6.93	1.22	6.52	1.64	6.57	1.93	6.42	2.04	6.15	2.29	6.28
	6	1.46	10.89	1.92	10.25	2.57	10.32	3.03	10.08	3.21	9.66	3.59	9.87
	7	0.56	4.16	1.05	5.59	1.4	5.63	1.66	5.5	1.75	5.27	1.96	5.39
	8	0.53	3.96	0.7	3.73	0.93	3.75	1.1	3.67	1.17	3.51	2.03	5.57
	9	0.56	4.16	0.51	2.7	0.82	3.28	1.21	4.03	0.85	2.55	1.34	3.68
	10	0.27	1.98	1.08	5.78	1.19	4.78	0.55	1.83	0.99	2.99	0.65	1.8
	11	0.4	2.97	0.52	2.8	0.7	2.81	0.77	2.57	1.11	3.34	0.98	2.69
	12	0.13	0.99	0.17	0.93	0.63	2.53	1.16	3.85	0.29	0.88	1.54	4.22
	13	0.53	3.96	0.7	3.73	0.93	3.75	1.1	3.67	1.17	3.51	1.31	3.59
	14	0.13	0.99	0.17	0.93	0.23	0.94	0.77	2.57	0.99	2.99	0.33	0.9
	15	0.27	1.98	0.35	1.86	0.47	1.88	0.55	1.83	0.58	1.76	0.65	1.8
	16	0.27	1.98	0.35	1.86	0.47	1.88	0.55	1.83	0.58	1.76	0.65	1.8
	17	0.13	0.99	0.56	2.98	0.23	0.94	0.28	0.92	0.29	0.88	0.33	0.9
	18	0.27	1.98	0.35	1.86	0.47	1.88	0.55	1.83	0.58	1.76	0.65	1.8
	19	0	0	0.24	1.3	0	0	0.52	1.74	0.64	1.93	0.59	1.62
	20	0.13	0.99	0.17	0.93	0.23	0.94	0.28	0.92	0.73	2.19	0.33	0.9
	21	0.27	1.98	0.35	1.86	0.47	1.88	0.55	1.83	0.58	1.76	0.65	1.8
	22	0	0	0	0	0.44	1.78	0	0	0.7	2.11	0	0
	23	0.13	0.99	0.17	0.93	0.23	0.94	0.28	0.92	0.29	0.88	0.33	0.9
	24	0.32	2.38	0.42	2.24	0	0	0.39	1.28	0.7	2.11	0.85	2.33
	25	0.13	0.99	0.17	0.93	0.23	0.94	0.28	0.92	0.29	0.88	0.33	0.9
	26	0	0	0	0	0	0	0.66	2.2	0	0	0	0
	27	0.13	0.99	0.17	0.93	0.23	0.94	0.28	0.92	0.64	1.93	0.78	2.15
	28	0	0	0	0	0.42	1.69	0	0	0.7	2.11	0.39	1.08
	29	0.28	2.08	0	0	0	0	0	0	0	0	0	0
	30	0	0	0	0	0	0	0	0	0	0	0	0
		LbCas12a (Time post transfection)
	Length of deletion	12h		24h		48h		72h		96h		120h
		% Indel	Occupancy	% Indel	Occupancy	% Indel	Occupancy	% Indel	Occupancy	% Indel	Occupancy	% Indel	Occupancy
	1	0.63	6.23762	0.32	3.2	0.37	3.40136	0.2691	2.5808	0.25	2.34236	0.23	2.19885
	2	0.31	3.06931	0.23	2.3	0.218	2.00404	0.2223	2.13197	0.23	2.15497	0.33	3.15488
	3	0.29	2.87129	0.15	1.5	0.22	2.02243	0.1872	1.79534	0.34	3.18561	0.25	2.39006
	4	0.32	3.16832	0.42	4.2	0.42	3.861	0.4914	4.71276	0.36	3.373	0.32	3.05927
	5	0.47	4.65347	0.68	6.8	0.18	1.65472	0.2106	2.01976	0.28	2.62344	0.34	3.25048
	6	0.94	9.30693	0.94	9.4	0.96	8.82515	1.2285	11.7819	1.02	9.55683	0.98	9.36902
	7	0.65	6.43564	0.76	7.6	0.65	5.97536	0.8658	8.30344	0.86	8.05772	0.92	8.79541
	8	0.85	8.41584	0.88	8.8	0.58	5.33186	0.4095	3.9273	0.673	6.30563	0.69	6.59656
	9	0.64	6.33663	0.69	6.9	0.65	5.97536	0.3744	3.59068	0.59	5.52797	0.62	5.92734
	10	0.74	7.32673	0.95	9.5	0.55	5.05608	0.7839	7.51798	0.58	5.43427	0.55	5.25813
	11	0.68	6.73267	0.69	6.9	0.64	5.88343	0.5733	5.49823	0.42	3.93516	0.74	7.07457
	12	0.62	6.13861	0.43	4.3	0.82	7.53815	0.8073	7.7424	0.77	7.21447	0.42	4.0153
	13	0.47	4.65347	0.46	4.6	0.56	5.14801	0.4446	4.26393	0.43	4.02886	0.35	3.34608
	14	0.32	3.16832	0.22	2.2	0.42	3.861	0.2808	2.69301	0.12	1.12433	0.25	2.39006
	15	0.12	1.18812	0.14	1.4	0.4	3.67715	0.1755	1.68313	0.14	1.31172	0.14	1.33843
	16	0.2	1.9802	0.2	2	0.2	1.83857	0.1638	1.57092	0.2	1.87389	0.2	1.91205
	17	0.34	3.36634	0.1	1	0.74	6.80272	0.4914	4.71276	0.89	8.3388	0.62	5.92734
	18	0.19	1.88119	0.2	2	0.53	4.87222	0.1755	1.68313	0.42	3.93516	0.32	3.05927
	19	0.16	1.58416	0.18	1.8	0.18	1.65472	0.1521	1.45871	0.18	1.6865	0.18	1.72084
	20	0.1	0.990099	0.1	1	0.26	2.39015	0.1521	1.45871	0.1	0.936944	0.15	1.43403
	21	0.2	1.9802	0.2	2	0.18	1.65472	0.1404	1.3465	0.32	2.99822	0.35	3.34608
	22	0.14	1.38614	0.09	0.9	0.12	1.10314	0.1638	1.57092	0.12	1.12433	0.23	2.19885
	23	0.1	0.990099	0.1	1	0.1	0.919287	0.117	1.12209	0.1	0.936944	0.1	0.956023
	24	0.12	1.18812	0.26	2.6	0.26	2.39015	0.2106	2.01976	0.14	1.31172	0.24	2.29446
	25	0.1	0.990099	0.1	1	0.26	2.39015	0.3744	3.59068	0.23	2.15497	0.1	0.956023
	26	0.09	0.891089	0.12	1.2	0.09	0.827358	0.4446	4.26393	0.36	3.373	0.32	3.05927
	27	0.11	1.08911	0.24	2.4	0.08	0.735429	0.3276	3.14184	0.23	2.15497	0.28	2.67686
	28	0.12	1.18812	0.08	0.8	0.12	1.10314	0.0702	0.673252	0.12	1.12433	0.1	0.956023
	29	0.05	0.49505	0.17	1.7	0.06	0.551572	0.0936	0.89767	0.06	0.562166	0.08	0.764818
	30	0.03	0.29703	0.09	0.9	0.06	0.551572	0.0234	0.224417	0.14	1.31172	0.06	0.573614

## Sheet: Fig.3c
	Fig. 3c. Time-course of Cas12f- and SpCas9-induced indel frequencies
	Days post transfection	% Indel
		Canonical Cas12f			Cas12f_ge4.1			SpCas9			LbCas12a
		Test1	Test2	Test3	Test1	Test2	Test3	Test1	Test2	Test3	Test1	Test2	Test3
	0	0	0	0.01	0	0	0	0.01	0	0	0	0	0.01
	0.5	0.02	0.014	0.011	8.31	7.99	8.26	14.69	15.42	13.68	10.89	11.55	13.25
	1	0.03	0.027	0.032	13.38	11.48	14.23	18.68	19.21	20.11	12.37	14.7	13.29
	2	0.02	0.025	0.027	22.49	21.56	24.52	26.01	27.58	26.68	18.85	20.7	21.45
	3	0.01	0.018	0.011	29.61	30.23	27.77	31.28	32.25	34.42	26.68	27.4	29.52
	4	0.02	0.022	0.021	34.84	36.32	33.14	33.85	34.27	34.85	28.12	29.4	30.25
	5	0.02	0.025	0.023	39.42	38.87	40.02	35.42	36.31	36.91	34.21	32.2	33.69
	6	0.02	0.028	0.021	41.58	41.02	43.32	38.14	37.32	38.05	35.25	34.1	36.45
	7	0.01	0.019	0.026	42.32	43.21	42.17	39.51	39.71	41.01	37.71	35.5	37.52

## Sheet: Fig.3g
	Fig.3g. Quantitative analysis of deletion frequencies
	Treatment		% Deletion
			Test1	Test2	Test3
	3 Days	EDIT101	24.1	26.2	24.8
		geCas12f	24.9	26.8	23.9
	9 Days	EDIT101	28.9	30.2	27.7
		geCas12f	42.5	42	42.1

## Sheet: Fig.3i
	Fig.3i. Transcriptional activation of OCT4 gene using dCas12f-VP64
	gRNA	Test	Ct value						∆Ct (18s-OCT4)	­∆∆Ct	2^(­∆∆Ct)
			OCT4-1	OCT4-2	OCT4 mean	18s-1	18s-2	18s mean
	Control	Test1	34.04	33.05	33.54	6.4	6.38	6.39	-27.16	0	1
	gRNA1	Test1	31.53	31.34	31.44	5.32	5.4	5.36	-26.08	1.08	2.11
		Test2	31.45	31.44	31.44	5.35	5.45	5.4	-26.05	1.11	2.16
		Test3	31.93	31.23	31.58	5.5	5.68	5.59	-25.99	1.17	2.25
	gRNA2	Test1	32.23	32.02	32.12	5.48	5.58	5.53	-26.59	0.56	1.48
		Test2	32.2	31.79	32	5.26	5.28	5.27	-26.73	0.43	1.35
		Test3	31.69	31.21	31.45	5.64	5.63	5.64	-25.82	1.34	2.53
	gRNA3	Test1	31.71	30.62	31.16	5.32	5.41	5.37	-25.8	1.36	2.57
		Test2	30.89	30.55	30.72	5.43	5.28	5.35	-25.37	1.79	3.46
		Test3	30.75	30.42	30.59	5.35	5.2	5.27	-25.32	1.84	3.58
	gRNA4	Test1	31.27	31.15	31.21	5.31	5	5.16	-26.05	1.11	2.15
		Test2	31.9	31.16	31.53	5.27	5.15	5.21	-26.32	0.84	1.79
		Test3	32.05	31.09	31.57	5.16	5.06	5.11	-26.46	0.7	1.63
