# Supplementary material for: Efficient CRISPR editing with a hypercompact Cas12f1 and engineered guide RNAs delivered by adeno-associated virus
Source: Nat Biotechnol. 2021 Sep 2;40(1):94–102. doi: 10.1038/s41587-021-01009-z (PMC8763643; doi:10.1038/s41587-021-01009-z)
Supplement: Source Data Fig. 4 — Statistical source data for Fig. 4. [file 41587_2021_1009_MOESM12_ESM.xlsx]

## Sheet: Fig.4a
	Fig. 4a. Tolerance of geCas12f_4.1 to mismatched gRNA.
	Mismatch position	% Indel				Mismatch position	% Indel
		Test1	Test2	Test3			Test1	Test2	Test3
	matched	60.2	61.23	63.8		matched	63.21	60.1	59.12
	1	30.22	33.17	31.19		1/2	3.08	3.59	3.47
	2	28.11	25.62	26.54		2/3	0.34	0.4	0.38
	3	38.88	45.38	42.13		3/4	0.05	0.22	0.17
	4	0.71	0.98	0.83		4/5	0	0	0
	5	37.79	39.55	38.42		5/6	0	0	0
	6	0	0.11	0.08		6/7	0	0	0
	7	2.05	2.85	2.46		7/8	0.05	0	0
	8	0	0.2	0.14		8/9	0	0	0
	9	0.05	0.07	0.08		9/10	0	0	0
	10	0	0	0		10/11	0	0	0
	11	0	0	0		11/12	0	0	0
	12	0	0	0		12/13	0	0	0
	13	0.06	0.07	0.07		13/14	0	0	0
	14	0	0	0		14/15	0	0	0
	15	0	0	0		15/16	0	0	0
	16	0	0.13	0.07		16/17	0	0	0
	17	5.31	4.27	4.88		17/18	1.76	2.05	1.88
	18	19.43	16.2	17.56		18/19	4.26	5.51	4.97
	19	38.16	32.69	35.15		19/20	22.13	20.72	21.52
	20	58.9	56.7	55.42

## Sheet: Fig.4c
	Fig.4c. Indel frequencies at previously validated off-targets
		Target	% Indel
			LbCas12a			geCas12f_4.0			geCas12f_4.1
	PRKCH	on-target	8.19	8.77	8.82	3.57	3.84	4.14	5.03	3.27	4
		OF1	0	0	0	0	0	0	0	0	0
		OF2	0	0.01	0	0.01	0	0	0	0	0.01
		OF3	0.57	0.55	0.55	0.48	0.17	0.44	0.3	0.48	0.57
		OF4	0	0	0	0	0	0	0	0	0
	EMX1	on-target	34.71	36.83	35.41	17.99	17.74	18.45	17.16	23.29	21.48
		OF1	0	0	0	0	0	0	0	0	0
		OF2	0.05	0.06	0.12	0.06	0.05	0.04	0.1	0.13	0.11
		OF3	0	0	0	0	0	0	0	0	0
		OF4	0	0	0	0	0	0	0	0	0.04

## Sheet: Fig.4f
	Fig. 4f. Validation of off-target sites identified by Digenome-seq analysis
	Target	% Indel
		AsCas12a			geCas12f_4.1
	on-target (RPL32P3)	10.37	8.56	9.16	12.25	13.62	15.2
	OF1	3.68	3.63	3.61	4.91	6.23	7.71
	OF2	1.45	1.72	1.69	0.9	0.91	0.98
	OF3	0.092	0.078	0.081	0.082	0.094	0.068
	OF4	0.026	0.033	0.027	0.035	0.027	0.033
	OF5	0.068	0.072	0.088	0.084	0.054	0.066
	OF6	0.058	0.048	0.074	0.067	0.038	0.052
	OF7	0.041	0.036	0.044	0.084	0.069	0.058
	OF8	0.052	0.061	0.049	0.068	0.054	0.048
	OF9	0.036	0.032	0.031	0.1	0.15	0.2
